# Supplementary material for: A stable gene selection in microarray data analysis
Source: BMC Bioinformatics. 2006 Apr 27;7:228. doi: 10.1186/1471-2105-7-228 (PMC1524991; doi:10.1186/1471-2105-7-228)
Supplement: Additional File 1 — Plots of the LOO and 5-fold cross validation classification accuracies of the SVM-classifier and the KNN-classifier built on the top ranked x genes, for x ≤ 100, on all eight datasets LEU, SRBCT, GLIOMA, CAR, LUNG, MLL, PROSTATE, and DLBCL. One plot corresponds to a type of cross validation classification accuracies of one classifier combined with each of the four gene selection methods on one dataset. There are in total 32 plots. [file 1471-2105-7-228-S1.TGZ]

Archive with 32 entries (32 files):
- CAR-KNN-FOLD.eps
- CAR-KNN-LOOCV.eps
- CAR-SVM-FOLD.eps
- CAR-SVM-LOOCV.eps
- DLBCL-KNN-FOLD.eps
- DLBCL-KNN-LOOCV.eps
- DLBCL-SVM-FOLD.eps
- DLBCL-SVM-LOOCV.eps
- GLIOMA-KNN-FOLD.eps
- GLIOMA-KNN-LOOCV.eps
- GLIOMA-SVM-FOLD.eps
- GLIOMA-SVM-LOOCV.eps
- leu-knn-fold.eps
- leu-knn-loocv.eps
- leu-svm-fold.eps
- leu-svm-loocv..eps
- LUNG-KNN-FOLD.eps
- LUNG-KNN-LOOCV.eps
- LUNG-SVM-FOLD.eps
- LUNG-SVM-LOOCV.eps
- MLL-KNN-FOLD.eps
- MLL-KNN-LOOCV.eps
- MLL-SVM-FOLD.eps
- MLL-SVM-LOOCV.eps
- PROSTATE-KNN-FOLD.eps
- PROSTATE-KNN-LOOCV.eps
- PROSTATE-SVM-FOLD.eps
- PROSTATE-SVM-LOOCV.eps
- srbct-knn-fold.eps
- srbct-knn-loocv.eps
- srbct-svm-fold.eps
- srbct-svm-loocv.eps
