# Supplementary material for: A stable gene selection in microarray data analysis
Source: BMC Bioinformatics. 2006 Apr 27;7:228. doi: 10.1186/1471-2105-7-228 (PMC1524991; doi:10.1186/1471-2105-7-228)
Supplement: Additional File 2 — Plots of standard deviations for the 5-fold cross validation classification accuracies. One plot corresponds to the two classifiers combined with a gene selection method. There are in total 4 plots. [file 1471-2105-7-228-S2.TGZ]

Archive with 4 entries (4 files):
- Cho-SD.eps
- F-test-SD.eps
- GS1-SD.eps
- GS2-SD.eps
