# Supplementary material for: A stable gene selection in microarray data analysis
Source: BMC Bioinformatics. 2006 Apr 27;7:228. doi: 10.1186/1471-2105-7-228 (PMC1524991; doi:10.1186/1471-2105-7-228)
Supplement: Additional File 3 — Four microarray datasets (CAR, DLBCL, GLIOMA, and LEU) in MATLAB format, which are used in this work. [file 1471-2105-7-228-S3.tgz]

Archive with 4 entries (4 files):
- car_data_label.mat
- dlbcl_data_label.mat
- glioma_data_label.mat
- leu_data_label.mat
