# Supplementary material for: A stable gene selection in microarray data analysis
Source: BMC Bioinformatics. 2006 Apr 27;7:228. doi: 10.1186/1471-2105-7-228 (PMC1524991; doi:10.1186/1471-2105-7-228)
Supplement: Additional File 5 — MATLAB codes for gene selection methods GS1 and GS2. [file 1471-2105-7-228-S5.tgz]

Archive with 2 entries (2 files):
- kNN.m
- rank_GS1-GS2-CHO.m
